# Supplementary material for: Plant Defense Activation by Endophytic Metarhizium anisopliae and Beauveria bassiana Fungi Against Subterranean Termites
Source: Int J Mol Sci. 2026 Apr 25;27(9):3833. doi: 10.3390/ijms27093833 (PMC13163553; doi:10.3390/ijms27093833)
Supplement: Supplementary file 1 [file ijms-27-03833-s001.zip]

Archive with 1 entries (1 files):
- ijms-4219428-supplementary.pdf
